# Supplementary material for: Widespread variation in heat tolerance and symbiont load are associated with growth tradeoffs in the coral Acropora hyacinthus in Palau
Source: eLife. 2021 Aug 13;10:e64790. doi: 10.7554/eLife.64790 (PMC8457836; doi:10.7554/eLife.64790)
Supplement: Figure 3—source data 1. [file elife-64790-fig3-data1.csv]

Diff.Colony	Diff.Mean_Percent_Proportion_Reamining_Heated	Diff.Mean_Control_Proportion	Diff.Growth
1	0.941452325724074	0.155337500467826	1.016972244
2	0.559273932192817	0.136989489835715	1.361264743
3	0.523519424645028	0.126846996177377	0.940270422
4	0.422097943813317	0.0891991193125649	NA
5	0.660594901974167	0.0606110454892883	NA
6	0.807114456503415	0.0793134492047809	1.084557168
7	1.56921348299001	0.0696168451061674	0.944932975
8	0.762531601300039	0.0881788906134121	0.952315143
9	0.433916955899475	0.140261606422379	0.989552012
11	0.81020397451303	0.0876962427943691	1.030408391
12	1.02179241196842	0.043229514839652	1.033155288
14	1.106526546524	0.0501382743315483	1.046140189
18	0.334794734170238	0.119800011472039	0.996529121
19	0.2767934009951	0.122833899815322	NA
20	0.208348277529943	0.0787305078301837	1.042212406
22	0.320605563705957	0.0899096070667575	1.050135017
23	0.446389535254464	0.0572615333840029	1.118226785
24	0.315254237882691	0.0564868908890976	1.040593003
25	0.559296993749811	0.130936868227894	1
27	0.529945879633696	0.0884394953537554	NA
29	0.669272323176418	0.101816667566183	NA
30	0.388409684291635	0.0815639159195462	NA
32	0.518617721540068	0.0881264434470661	NA
34	0.663809665433153	0.074000159111787	NA
35	0.442756516816981	0.136112274615242	NA
41	0.371245863936937	0.0814165519103344	0.80146585
42	0.34478924648526	0.143432414229239	0.941184219
43	0.255458476947619	0.114605918251862	1.070184699
44	0.391835440685843	0.159967070107048	1.094305526
45	0.271937449228991	0.119760411191563	1.06857397
46	0.382900946383588	0.119445859381418	1.053476518
49	0.268613107423614	0.0517214160982971	NA
50	1.00022235123291	0.0365955369460634	NA
55	0.235671103052089	0.0586198088647626	1.02685093
59	0.191727933601428	0.106537967516818	1.030070426
61	1.00290166229537	0.041952164320077	NA
63	1.51990497742929	0.0399301816742204	0.993507333
64	0.847873563713879	0.100625063960142	1.026810791
65	0.558509478229395	0.0551073001619702	1.01295795
69	0.217893082822797	0.154290820414354	1.034378427
70	0.655239551760992	0.131012896262857	1.097761897
72	0.332776003819755	0.0616724437789159	1.004433774
73	0.245244695210377	0.108631977328644	1.082173921
74	0.496133696515974	0.0937544501039849	0.827264138
75	0.335191411070288	0.10819847274344	1.096619614
84	0.481514084924988	0.0630121593340715	1.055742078
85	0.707978674557223	0.0545813977395726	NA
86	0.936636851537738	0.0417054515704773	0.986281443
87	0.553827582158952	0.127085177451291	1.098938398
94	0.345838088189894	0.205133627671674	1.04712245
96	0.440629836961353	0.0800087669966056	NA
99	0.425072978342205	0.0824095532777086	NA
101	0.70184158838576	0.0746708532258397	1.050450516
102	1.06900945689245	0.0621401835015944	1.048030934
103	0.211029906690745	0.0708218326123833	1.014983203
104	1.0272818818945	0.0718614882194631	0.982456054
110	0.730176869900196	0.0949479667888811	NA
111	0.704139788408344	0.106717724826695	NA
112	1.0209611411863	0.0988506958276657	1.124092519
114	0.335151518555623	0.150452926647168	NA
115	0.798707361286209	0.0954316709230843	NA
117	0.196845900155478	0.158905260574717	1.132925017
118	0.823739285859387	0.123628607514204	1.037474047
120	1.1602885515219	0.0533107399812597	1.130585255
121	0.489950895761148	0.0409471260941825	1.026809595
126	0.718909948977135	0.035039256376486	NA
127	0.603404869277526	0.0535800306909471	1.011299327
128	0.453575336006897	0.0425950968848991	NA
129	0.698913137825415	0.1035576689303	NA
130	0.786876792251557	0.042475134772894	1.125352016
139	0.71505195905436	0.111766939254536	0.978645779
141	1.17334522797394	0.054199964420449	1.039022318
142	0.477561643438466	0.0778248973699746	1.022596216
143	0.167831223740168	0.104666434776503	1.081139322
144	0.159363578349368	0.0902873253253482	1.059949327
145	1.27285832877926	0.0820494085527785	1.038964628
146	0.740450279527426	0.120699374092457	1.036087538
148	1.50310020317053	0.062962781669392	1.091309049
149	1.44498124100791	0.0828714524077777	1.171711126
150	0.684471328802583	0.0570114638946001	1.086043884
151	0.0757539259173997	0.261167476020514	NA
152	0.413791577952271	0.204955304155916	1.092118694
153	0.377791469255258	0.0832438155672135	1.090626082
154	1.04447533734005	0.102364389359485	1.110295975
155	0.587348344524017	0.158916654257973	1.07009427
156	0.264778200180226	0.0742511301463254	0.960653425
157	0.670436020802858	0.223693210225241	1.101327508
158	0.487926949719781	0.0700792618169996	0.961522205
159	1.13733023293618	0.147051534838235	1.022393045
160	0.207329071579185	0.18545045090921	NA
161	0.582286310958631	0.125709809338547	NA
162	0.0444797006745253	0.189506650457848	NA
163	0.275537473026344	0.128457455424503	NA
164	0.248550605025122	0.207660595010694	NA
166	0.672323163033915	0.0543372456624854	NA
167	0.642815091279251	0.09304914434912	NA
168	0.857414412932695	0.0486443620416575	NA
171	0.628498295216291	0.0499793746102083	NA
176	0.408748578552369	0.0601148599270335	NA
177	0.730951245319899	0.0843603334577663	1.015809415
178	0.772573873288398	0.0837765861521933	1.02050922
179	0.615414520283185	0.0931499000429549	1.087429091
201	0.406503499185823	0.0516969644360225	NA
202	0.437602701554017	0.0632303510759838	NA
205	0.49852359784576	0.110104893803018	NA
206	0.157733293290048	0.17346123581217	NA
207	0.201335635348207	0.117044870968416	NA
208	0.137512611309598	0.0959115316502692	NA
211	0.816361068414162	0.0688283213339324	0.951864775
216	0.282786079876248	0.106365577795633	1.093655281
217	0.163269545307561	0.0620797868425533	NA
218	0.307106779356184	0.152571537458488	1.137126337
219	0.156322029566919	0.122208214094911	1.009204675
220	0.115524884129223	0.193403800667823	1.079921948
221	0.0894593944129861	0.0833199322906934	NA
222	0.586638882293943	0.0682463129263579	NA
223	0.184743166284244	0.178166219884589	NA
224	0.281460160762303	0.106919264490167	NA
226	0.762394183758427	0.0480790049769643	NA
228	0.692362567944729	0.0496720837563609	NA
230	0.253488322846645	0.101281893214041	NA
232	0.510543881704324	0.0783617942868233	NA
234	0.567987117970162	0.0874555259627871	NA
235	0.52417612196063	0.0918566880267781	NA
236	0.570329137578	0.0859895559157111	NA
238	0.70851545816576	0.0923847293595691	NA
239	0.153432202979472	0.164236927564695	NA
240	1.42774213029511	0.137701327376752	NA
241	0.552570139154997	0.0589749808538594	NA
242	0.187156741906359	0.03025934917633	NA
243	0.323746969241816	0.0649601119104213	NA
245	0.276385236936616	0.0854664271340786	NA
246	0.721860408309447	0.0472713163274055	NA
250	0.260366957268589	0.0746172984967994	NA
251	0.127221147716379	0.0814583411850732	1.22735749
252	1.39690808809072	0.0648732318506555	0.927146194
253	0.66233954444748	0.116249286987891	0.860252443
254	0.347391498107896	0.0559436466471383	1
255	0.242683827002773	0.103564821159205	1.120980121
256	1.41914611027444	0.0199895941264468	0.931798097
257	0.689281706718373	0.0815113537634681	1.055988483
258	0.442641110632942	0.0576970874737385	NA
259	0.121989543528626	0.12893604484141	1.040753991
260	0.669500906210686	0.0411273420615441	1.044971401
261	0.235803208433867	0.0718962621114376	NA
263	0.314873079526033	0.0728929503550474	NA
264	0.447014176110216	0.10925153673986	NA
265	1.03232026593366	0.0959429912995947	1.140359929
267	0.402343868016217	0.144482935524134	1
268	0.336765408782345	0.0580478188173716	0.699297678
269	0.463347633667776	0.0808796348897586	0.750517071
270	0.278527370447753	0.0565563658628955	1.021745793
272	0.121781480974704	0.134967939645656	NA
274	0.192005298053249	0.148143796219418	NA
275	0.592249939519226	0.09069448249382	NA
276	0.683579330168771	0.0313693289459596	NA
277	0.514000982297272	0.0699688874925553	NA
278	0.266142382313302	0.0395470008344885	NA
279	0.562769050894347	0.123923910017864	NA
280	1.00795386578023	0.03015042477913	NA
281	0.576599584066263	0.103694441220539	1.092910448
282	0.627845996504474	0.0899926648167452	1.032179086
284	0.697430206139437	0.144199890580628	1.044905373
286	0.443485769578024	0.134511333569404	1.065089772
287	0.641619097723544	0.158763676967061	1.052028328
289	0.413110230500668	0.118911614231716	1.065089772
290	0.375783863562816	0.124084021965786	1.098854227
293	0.740184151769697	0.150245137433556	1.104727488
294	0.373560948102718	0.133018927954218	NA
295	0.35898954877176	0.134808257192978	NA
296	0.610684451935514	0.111679876598754	1.073537664
297	1.37886515139519	0.0870192612825225	1.152465513
298	0.56508925665707	0.134800106081777	1.079594068
299	0.687970042034091	0.212635381771336	NA
300	0.746857626177699	0.0957319526602338	1.108787351
301	0.740478496805082	0.0652177516491031	1.085807141
302	0.892175504304568	0.107154894995037	NA
304	0.452930152303202	0.101590556857997	1.034989594
306	1.20214925129754	0.0967528686327657	1.062198123
307	0.615716365293215	0.177393579249608	1.044971401
308	1.33550935202912	0.112989441362923	1.066461962
318	0.277369440578636	0.169122313722603	1.01247883
322	0.549288122022519	0.0800228025371965	NA
324	0.577181838756146	0.0551133382214358	1.018724848
325	0.431640405203444	0.066874097268915	1.191259677
326	0	0.107101705745976	1.031110743
327	0.675152763406173	0.0284302072066977	1.033601981
332	0.519357766127113	0.0591494398779811	1.02161292
333	0.539056553422473	0.0380195656624627	1.060287491
334	0.248244682726427	0.0684019037438651	1.083437164
335	0.55517666024235	0.0434312902729639	0.993150436
336	0.0921583276405018	0.191824570012505	NA
338	0.333531729339282	0.142662170108136	0.964798103
339	0.482820891561905	0.120563958291423	1.061014738
340	0.609311871551079	0.102124176368699	1.005566515
344	0.520164288722252	0.162031744270833	NA
351	0.524799503895751	0.198818797612595	NA
352	0.82839882428894	0.112001673775754	1.107889059
353	1.02789698078041	0.0499880376259613	NA
356	1.07152235157265	0.053007905281424	NA
359	1.20271341992901	0.040922384046628	NA
360	0.197896578204763	0.0427459131938403	NA
371	0.40996399784247	0.0664913637777452	1
372	1.41164618482477	0.0586827328503995	1.033459205
373	1.79656419007786	0.0882704221338057	1.120124707
374	0.852050927542823	0.147760631239588	1.095310074
375	0.532515699271881	0.182856383309005	1.018394133
379	0.407037104601018	0.213778542530971	1.129454196
381	0.605246841856632	0.106153891650667	1.055622593
382	1.03187619953447	0.136663915691164	1.024619884
383	1.16406770460421	0.101029487117139	1.030540352
384	0.546806792641392	0.216967480476429	NA
385	0.565591494339029	0.0197939929577196	1.0510429
388	0.738222482452925	0.075212510039959	NA
391	0.297196276368213	0.140352813651981	NA
392	0.592862113603105	0.0266222647842022	NA
394	0.888401868210097	0.0595203439610276	NA
395	0.922936796542952	0.0260190093077205	1.04141731
397	0.739537895075815	0.0680670643559528	1.052117629
398	0.749658931430061	0.103670425646838	NA
400	0.505722783934037	0.122214889765043	NA
