# Supplementary material for: Widespread variation in heat tolerance and symbiont load are associated with growth tradeoffs in the coral Acropora hyacinthus in Palau
Source: eLife. 2021 Aug 13;10:e64790. doi: 10.7554/eLife.64790 (PMC8457836; doi:10.7554/eLife.64790)
Supplement: Table 1—source data 1. [file elife-64790-table1-data1.csv]

Diff.Colony	Diff.Top	Diff.Bottom	Diff.Mean_Control_Proportion	Diff.Mean_Heated_Proportion	Diff.Mean_Percent_Proportion_Reamining_Heated	Diff.Depth
1	1	0	0.155337500467826	0.1462428510876	0.941452325724074	0.25661241050119
2	0	0	0.136989489835715	0.0766146506495081	0.559273932192817	0.25661241050119
3	0	0	0.126846996177377	0.0664068664567303	0.523519424645028	-0.0433875894988101
4	0	0	0.0891991193125649	0.0376507648517924	0.422097943813317	0.25661241050119
5	0	0	0.0606110454892883	0.0400393476535481	0.660594901974167	-0.24338758949881
6	1	0	0.0793134492047809	0.0640150314483279	0.807114456503415	0.35661241050119
7	1	0	0.0696168451061674	0.109243691983825	1.56921348299001	0.25661241050119
8	1	0	0.0881788906134121	0.0672391906603061	0.762531601300039	0.25661241050119
9	0	0	0.140261606422379	0.0608618892883692	0.433916955899475	-0.14338758949881
11	1	0	0.0876962427943691	0.0710518444618575	0.81020397451303	0.406840286396182
12	1	0	0.043229514839652	0.0441715902362328	1.02179241196842	0.406840286396182
14	1	0	0.0501382743315483	0.0554793315447612	1.106526546524	0.406840286396182
18	0	1	0.119800011472039	0.0401084129943726	0.334794734170238	0.406840286396182
19	0	1	0.122833899815322	0.0339996128873742	0.2767934009951	-0.093159713603818
20	0	1	0.0787305078301837	0.0164033656954765	0.208348277529943	-0.093159713603818
22	0	1	0.0899096070667575	0.0288255202562189	0.320605563705957	0.449326585956416
23	0	0	0.0572615333840029	0.0255609492752431	0.446389535254464	0.049326585956416
24	0	1	0.0564868908890976	0.0178077317376052	0.315254237882691	0.549326585956416
25	0	0	0.130936868227894	0.0732325967708762	0.559296993749811	0.249326585956416
27	0	0	0.0884394953537554	0.0468681461596061	0.529945879633696	1.04932658595642
29	0	0	0.101816667566183	0.0686393462529641	0.669272323176418	0.549326585956416
30	0	0	0.0815639159195462	0.0316802148319004	0.388409684291635	0.549326585956416
32	0	0	0.0881264434470661	0.0457039353079471	0.518617721540068	NA
34	0	0	0.074000159111787	0.0491220208619954	0.663809665433153	NA
35	0	0	0.136112274615242	0.0602645966046811	0.442756516816981	NA
41	0	0	0.0814165519103344	0.0302255581527186	0.371245863936937	2.90753622535211
42	0	0	0.143432414229239	0.0494539540236611	0.34478924648526	3.50753622535211
43	0	1	0.114605918251862	0.029277053325804	0.255458476947619	1.60753622535211
44	0	0	0.159967070107048	0.0626807674106182	0.391835440685843	3.50753622535211
45	0	1	0.119760411191563	0.0325673407380487	0.271937449228991	4.00753622535211
46	0	0	0.119445859381418	0.0457359325987458	0.382900946383588	3.10753622535211
49	0	1	0.0517214160982971	0.0138930502985133	0.268613107423614	NA
50	1	0	0.0365955369460634	0.0366036740088225	1.00022235123291	NA
55	0	1	0.0586198088647626	0.0138149950158612	0.235671103052089	4.33462825688073
59	0	1	0.106537967516818	0.0204263043620956	0.191727933601428	3.43462825688073
61	1	0	0.041952164320077	0.0420738953334937	1.00290166229537	NA
63	1	0	0.0399301816742204	0.0606900818763035	1.51990497742929	1.17597174025974
64	1	0	0.100625063960142	0.0853173315788226	0.847873563713879	2.17597174025974
65	0	0	0.0551073001619702	0.0307779494600926	0.558509478229395	1.67597174025974
69	0	1	0.154290820414354	0.0336189025113422	0.217893082822797	0.67597174025974
70	0	0	0.131012896262857	0.085844831422184	0.655239551760992	0.67597174025974
72	0	1	0.0616724437789159	0.0205231093865462	0.332776003819755	3.46675486238532
73	0	1	0.108631977328644	0.0266414161700638	0.245244695210377	1.96675486238532
74	0	0	0.0937544501039849	0.0480830704417584	0.496133696515974	3.26675486238532
75	0	0	0.10819847274344	0.0362671987545236	0.335191411070288	3.66675486238532
84	0	0	0.0630121593340715	0.030341242240893	0.481514084924988	2.02508571428571
85	0	0	0.0545813977395726	0.0386424656271433	0.707978674557223	NA
86	1	0	0.0417054515704773	0.0390628628509314	0.936636851537738	0.825085714285714
87	0	0	0.127085177451291	0.0703832765560898	0.553827582158952	1.82508571428571
94	0	0	0.205133627671674	0.0709430216174293	0.345838088189894	0.894874128440367
96	0	0	0.0800087669966056	0.0352542499571932	0.440629836961353	NA
99	0	0	0.0824095532777086	0.0362815506224855	0.425072978342205	1.49487412844037
101	0	0	0.0746708532258397	0.0524071102341433	0.70184158838576	2.5795808
102	1	0	0.0621401835015944	0.0664284438162365	1.06900945689245	2.5795808
103	0	1	0.0708218326123833	0.0149455247278588	0.211029906690745	3.1795808
104	1	0	0.0718614882194631	0.0738220048538292	1.0272818818945	2.7795808
110	0	0	0.0949479667888811	0.069328809193293	0.730176869900196	NA
111	0	0	0.106717724826695	0.0751441961788891	0.704139788408344	NA
112	1	0	0.0988506958276657	0.100922719219274	1.0209611411863	2.0339626
114	0	0	0.150452926647168	0.0504245268369362	0.335151518555623	NA
115	1	0	0.0954316709230843	0.0762219780661106	0.798707361286209	NA
117	0	1	0.158905260574717	0.031279849057271	0.196845900155478	1.5339626
118	1	0	0.123628607514204	0.101837740865541	0.823739285859387	2.1339626
120	1	0	0.0533107399812597	0.0618558412734165	1.1602885515219	2.3339626
121	0	0	0.0409471260941825	0.0200620811086894	0.489950895761148	2.5059466
126	0	0	0.035039256376486	0.0251900700138163	0.718909948977135	NA
127	0	0	0.0535800306909471	0.0323304514149568	0.603404869277526	2.0059466
128	0	0	0.0425950968848991	0.0193200853818145	0.453575336006897	NA
129	0	0	0.1035576689303	0.0723778153379616	0.698913137825415	1.5059466
130	1	0	0.042475134772894	0.0334226978005474	0.786876792251557	1.4059466
139	0	0	0.111766939254536	0.079919168871466	0.71505195905436	3.0219986
141	1	0	0.054199964420449	0.063595269609091	1.17334522797394	1.1807274556213
142	0	0	0.0778248973699746	0.037166185888435	0.477561643438466	0.6807274556213
143	0	1	0.104666434776503	0.017566295833061	0.167831223740168	1.1807274556213
144	0	1	0.0902873253253482	0.014388511243441	0.159363578349368	0.3807274556213
145	1	0	0.0820494085527785	0.104437273047817	1.27285832877926	0.0807274556213
146	1	0	0.120699374092457	0.0893718852855453	0.740450279527426	1.3807274556213
148	1	0	0.062962781669392	0.0946393699194447	1.50310020317053	0.3807274556213
149	1	0	0.0828714524077777	0.119747694144318	1.44498124100791	0.4807274556213
150	0	0	0.0570114638946001	0.0390227124489174	0.684471328802583	0.7807274556213
151	0	1	0.261167476020514	0.0197844616304923	0.0757539259173997	NA
152	0	0	0.204955304155916	0.0848087787163641	0.413791577952271	-0.0540733999999998
153	0	0	0.0832438155672135	0.0314488033895513	0.377791469255258	0.9459266
154	1	0	0.102364389359485	0.106917080107856	1.04447533734005	0.3459266
155	0	0	0.158916654257973	0.0933394337957161	0.587348344524017	0.8459266
156	0	1	0.0742511301463254	0.0196600806014918	0.264778200180226	-0.2540734
157	0	0	0.223693210225241	0.149971985744028	0.670436020802858	0.7459266
158	0	0	0.0700792618169996	0.0341935604569825	0.487926949719781	1.8459266
159	1	0	0.147051534838235	0.167246156371193	1.13733023293618	0.0459266
160	0	1	0.18545045090921	0.0384492698109477	0.207329071579185	0.9459266
161	0	0	0.125709809338547	0.0642630069411553	0.582286310958631	4.95347016759777
162	0	1	0.189506650457848	0.00842919908819697	0.0444797006745253	NA
163	0	1	0.128457455424503	0.0353948426590616	0.275537473026344	1.95347016759777
164	0	1	0.207660595010694	0.0516141665297848	0.248550605025122	NA
166	0	0	0.0543372456624854	0.0365321888743531	0.672323163033915	1.85347016759777
167	0	0	0.09304914434912	0.0598133942182358	0.642815091279251	4.75347016759777
168	1	0	0.0486443620416575	0.0417083771224332	0.857414412932695	3.85347016759777
171	0	0	0.0499793746102083	0.0314119517384923	0.628498295216291	1.88185731843575
176	0	0	0.0601148599270335	0.0245718635450497	0.408748578552369	NA
177	0	0	0.0843603334577663	0.0616632907965562	0.730951245319899	0.98185731843575
178	1	0	0.0837765861521933	0.0647236016544791	0.772573873288398	1.28185731843575
179	0	0	0.0931499000429549	0.0573258010493617	0.615414520283185	5.18185731843575
201	0	0	0.0516969644360225	0.0210149969405282	0.406503499185823	NA
202	0	0	0.0632303510759838	0.0276697724510595	0.437602701554017	NA
205	0	0	0.110104893803018	0.0548898877991058	0.49852359784576	NA
206	0	1	0.17346123581217	0.0273606119828151	0.157733293290048	NA
207	0	1	0.117044870968416	0.0235653034606748	0.201335635348207	NA
208	0	1	0.0959115316502692	0.0131890451719317	0.137512611309598	NA
211	1	0	0.0688283213339324	0.0561887619413223	0.816361068414162	0.16487132947977
216	0	1	0.106365577795633	0.0300787047785993	0.282786079876248	0.96487132947977
217	0	1	0.0620797868425533	0.010135738570574	0.163269545307561	NA
218	0	1	0.152571537458488	0.0468557534902976	0.307106779356184	-0.43512867052023
219	0	1	0.122208214094911	0.019103836057065	0.156322029566919	-0.53512867052023
220	0	1	0.193403800667823	0.0223429516623016	0.115524884129223	-0.23512867052023
221	0	1	0.0833199322906934	0.00745375068525644	0.0894593944129861	NA
222	0	0	0.0682463129263579	0.0400359407358013	0.586638882293943	NA
223	0	1	0.178166219884589	0.0329149915863738	0.184743166284244	NA
224	0	1	0.106919264490167	0.0300935133719895	0.281460160762303	NA
226	1	0	0.0480790049769643	0.0366551537553301	0.762394183758427	NA
228	0	0	0.0496720837563609	0.0322211116547506	0.692362567944729	NA
230	0	1	0.101281893214041	0.0256737772455602	0.253488322846645	NA
232	0	0	0.0783617942868233	0.0400071346325105	0.510543881704324	NA
234	0	0	0.0874555259627871	0.0577028592564399	0.567987117970162	NA
235	0	0	0.0918566880267781	0.0481490825060239	0.52417612196063	NA
236	0	0	0.0859895559157111	0.0490423492661227	0.570329137578	NA
238	0	0	0.0923847293595691	0.0654560088497148	0.70851545816576	NA
239	0	1	0.164236927564695	0.0251992336068311	0.153432202979472	NA
240	1	0	0.137701327376752	0.196601986493348	1.42774213029511	NA
241	0	0	0.0589749808538594	0.0325878133770803	0.552570139154997	NA
242	0	1	0.03025934917633	0.00566324120404878	0.187156741906359	NA
243	0	1	0.0649601119104213	0.0210306393526081	0.323746969241816	NA
245	0	1	0.0854664271340786	0.0236216587135784	0.276385236936616	NA
246	0	0	0.0472713163274055	0.034123291705426	0.721860408309447	NA
250	0	1	0.0746172984967994	0.0194278789692137	0.260366957268589	NA
251	0	1	0.0814583411850732	0.0103632236566374	0.127221147716379	-0.0693283
252	1	0	0.0648732318506555	0.090621942272765	1.39690808809072	NA
253	0	0	0.116249286987891	0.0769964997859044	0.66233954444748	NA
254	0	0	0.0559436466471383	0.0194343472183682	0.347391498107896	NA
255	0	1	0.103564821159205	0.0251335071417736	0.242683827002773	0.4306717
256	1	0	0.0199895941264468	0.0283681547505117	1.41914611027444	0.8306717
257	0	0	0.0815113537634681	0.0561842850390084	0.689281706718373	0.4306717
258	0	0	0.0576970874737385	0.0255391028796616	0.442641110632942	NA
259	0	1	0.12893604484141	0.0157288492545901	0.121989543528626	0.1306717
260	0	0	0.0411273420615441	0.0275347927802406	0.669500906210686	0.8306717
261	0	1	0.0718962621114376	0.0169533692802793	0.235803208433867	NA
263	0	1	0.0728929503550474	0.022952027754032	0.314873079526033	NA
264	0	0	0.10925153673986	0.0488369856845435	0.447014176110216	NA
265	1	0	0.0959429912995947	0.0990438942928682	1.03232026593366	0.48403809523809
267	0	0	0.144482935524134	0.0581318231411178	0.402343868016217	0.18403809523809
268	0	0	0.0580478188173716	0.0195484974329557	0.336765408782345	-0.01596190476191
269	0	0	0.0808796348897586	0.0374753874380834	0.463347633667776	0.38403809523809
270	0	1	0.0565563658628955	0.0157524958658733	0.278527370447753	0.28403809523809
272	0	1	0.134967939645656	0.018431881402317	0.121781480974704	NA
274	0	1	0.148143796219418	0.028444393747849	0.192005298053249	NA
275	0	0	0.09069448249382	0.0537138017716924	0.592249939519226	NA
276	0	0	0.0313693289459596	0.0214434248687229	0.683579330168771	NA
277	0	0	0.0699688874925553	0.0359640769014208	0.514000982297272	NA
278	0	1	0.0395470008344885	0.0105251330154369	0.266142382313302	NA
279	0	0	0.123923910017864	0.0697405412238696	0.562769050894347	NA
280	1	0	0.03015042477913	0.03039023721104	1.00795386578023	NA
281	0	0	0.103694441220539	0.0597901716777464	0.576599584066263	0.69671833827893
282	0	0	0.0899926648167452	0.0565015343199625	0.627845996504474	0.39671833827893
284	0	0	0.144199890580628	0.100569359412932	0.697430206139437	-0.20328166172107
286	0	0	0.134511333569404	0.0596538622849934	0.443485769578024	-0.00328166172107003
287	0	0	0.158763676967061	0.101865807166878	0.641619097723544	0.59671833827893
289	0	0	0.118911614231716	0.0491236043644707	0.413110230500668	-0.00328166172107003
290	0	0	0.124084021965786	0.0466287731807164	0.375783863562816	-0.20328166172107
293	1	0	0.150245137433556	0.111209069608778	0.740184151769697	0.79225424332344
294	0	0	0.133018927954218	0.0496906768421848	0.373560948102718	0.49225424332344
295	0	0	0.134808257192978	0.0483947554204147	0.35898954877176	NA
296	0	0	0.111679876598754	0.068201164232936	0.610684451935514	0.59225424332344
297	1	0	0.0870192612825225	0.119987826882623	1.37886515139519	-0.10774575667656
298	0	0	0.134800106081777	0.0761740917430455	0.56508925665707	-0.30774575667656
299	0	0	0.212635381771336	0.146286772535161	0.687970042034091	NA
300	1	0	0.0957319526602338	0.0714981389131781	0.746857626177699	0.29225424332344
301	1	0	0.0652177516491031	0.048292342706135	0.740478496805082	1.05396367952522
302	1	0	0.107154894995037	0.0956009724809004	0.892175504304568	NA
304	0	0	0.101590556857997	0.0460134263902597	0.452930152303202	0.65396367952522
306	1	0	0.0967528686327657	0.116311388587769	1.20214925129754	0.95396367952522
307	0	0	0.177393579249608	0.109224129841922	0.615716365293215	1.15396367952522
308	1	0	0.112989441362923	0.150898455620729	1.33550935202912	0.65396367952522
318	0	1	0.169122313722603	0.0469093615466031	0.277369440578636	0.58156446866485
322	0	0	0.0800228025371965	0.0439555749246355	0.549288122022519	NA
324	0	0	0.0551133382214358	0.0318104178946377	0.577181838756146	-0.19871744
325	0	0	0.066874097268915	0.028865562442769	0.431640405203444	-0.19871744
326	0	1	0.107101705745976	0	0	-0.19871744
327	0	0	0.0284302072066977	0.0191947329598121	0.675152763406173	-0.0987174399999999
332	0	0	0.0591494398779811	0.0307197209626982	0.519357766127113	1.02856704
333	0	0	0.0380195656624627	0.0204946960286266	0.539056553422473	0.62856704
334	0	1	0.0684019037438651	0.0169804088927794	0.248244682726427	1.02856704
335	0	0	0.0434312902729639	0.0241120386837602	0.55517666024235	1.26866154727794
336	0	1	0.191824570012505	0.0265173473590663	0.0921583276405018	NA
338	0	1	0.142662170108136	0.0475823603074614	0.333531729339282	1.32856704
339	0	0	0.120563958291423	0.0582107978324973	0.482820891561905	1.32856704
340	0	0	0.102124176368699	0.0622254730338245	0.609311871551079	1.22856704
344	0	0	0.162031744270833	0.0842831270090637	0.520164288722252	NA
351	0	0	0.198818797612595	0.10434000635224	0.524799503895751	0.11624864
352	1	0	0.112001673775754	0.092782054874228	0.82839882428894	0.11624864
353	1	0	0.0499880376259613	0.051382552950863	1.02789698078041	NA
356	1	0	0.053007905281424	0.056799155319092	1.07152235157265	NA
359	1	0	0.040922384046628	0.0492179004683684	1.20271341992901	NA
360	0	1	0.0427459131938403	0.00845926995329881	0.197896578204763	NA
371	0	0	0.0664913637777452	0.0272590653163224	0.40996399784247	1.81675917888563
372	1	0	0.0586827328503995	0.0828392559433579	1.41164618482477	0.51675917888563
373	1	0	0.0882704221338057	0.158583479448652	1.79656419007786	1.81675917888563
374	1	0	0.147760631239588	0.125899582902004	0.852050927542823	1.01675917888563
375	0	0	0.182856383309005	0.0973738948241218	0.532515699271881	1.41675917888563
379	0	0	0.213778542530971	0.087015798977632	0.407037104601018	0.61675917888563
381	0	0	0.106153891650667	0.0642493076723576	0.605246841856632	0.33465456647399
382	1	0	0.136663915691164	0.141020241936897	1.03187619953447	0.43465456647399
383	1	0	0.101029487117139	0.117605163165788	1.16406770460421	0.43465456647399
384	0	0	0.216967480476429	0.1186392921068	0.546806792641392	-0.16534543352601
385	0	0	0.0197939929577196	0.0111953140558928	0.565591494339029	0.33465456647399
388	1	0	0.075212510039959	0.0555235658732141	0.738222482452925	NA
391	0	1	0.140352813651981	0.0417123335951705	0.297196276368213	NA
392	0	0	0.0266222647842022	0.0157833321688636	0.592862113603105	NA
394	1	0	0.0595203439610276	0.0528779847714845	0.888401868210097	0.68169
395	1	0	0.0260190093077205	0.0240139010996888	0.922936796542952	1.38169
397	1	0	0.0680670643559528	0.0503381734977913	0.739537895075815	0.68169
398	1	0	0.103670425646838	0.0777174605113081	0.749658931430061	NA
400	0	0	0.122214889765043	0.0618068542901692	0.505722783934037	NA
